# Supplementary material for: Gastrointestinal Stromal Tumours (GIST) of the Rectum: A Systematic Review and Meta-Analysis
Source: Curr Oncol. 2022 Dec 28;30(1):416–29. doi: 10.3390/curroncol30010034 (PMC9857930; doi:10.3390/curroncol30010034)
Supplement: Supplementary file 1 [file curroncol-30-00034-s001.zip]

Archive with 1 entries (1 files):
- curroncol-2076596-supplementary.pdf
